# Supplementary material for: Three new species of spiny throated reed frogs (Anura: Hyperoliidae) from evergreen forests of Tanzania
Source: BMC Res Notes. 2015 Apr 25;8:167. doi: 10.1186/s13104-015-1050-y (PMC4409744; doi:10.1186/s13104-015-1050-y)
Supplement: Additional file 2: — Morphological measurements for all specimens. [file 13104_2015_1050_MOESM2_ESM.xlsx]

## Sheet: Sheet1
Genus	Species	Museum Number	Notes	Country	Status	Sex	SUL	Head Width (HW)	Head Length Diagonal (HLD) corner of mouth	Head Length Diagonal (HLD) from jawbone end	Nostril-Snout (NS)	Inter-narial (IN)	Eye to Nostril (EN)	Eye Distance (EE)	Inter-orbital (IO)	Tibiafibula Length (TL)	Thigh Length (THL)	Tibiale Fibulare Length (TFL)	Foot Length (FL)	Forelimb Length (FLL)	Hand Length (HL)	Gular Flap: Width	Gular Flap Height
Hyperolius	burgessi	BM 1974.295	gular, many spines	Tanzania, EU	paratype	m	18.2	6.7	5.8	6.9	1	2	2	4	2.4	9.4	9	5.9	7.5	4.4	4.9	5.2	5
Hyperolius	burgessi	BM 1974.296	gular, many spines	Tanzania, EU	paratype	m	17.1	6.5	5.8	6.5	0.9	1.8	2	4	2.3	8.7	8.5	5.7	7.9	4.3	4.5	4.8	4.8
Hyperolius	burgessi	BM 1974.298	gular, many spines	Tanzania, EU	paratype	m	18.4	6.4	5.8	6.3	1	1.9	1.9	3.8	2.4	9	8.5	5.9	7.6	4.4	5	4.9	4.9
Hyperolius	burgessi	BM 1974.299	gular, many spines	Tanzania, EU	holotype	m	19.2	6.9	5.9	6.8	1	2	1.8	4.1	2.4	9.1	8.5	5.9	7.8	4.4	5.3	5	5.1
Hyperolius	burgessi	BM 1974.300	gular, many spines	Tanzania, EU	paratype	m	16.6	6.3	5.5	6.5	1	1.9	1.8	3.9	2.3	8.5	8.1	5.4	7.2	4.2	5	4.5	4.5
Hyperolius	burgessi	BM 1974.301	gular, many spines	Tanzania, EU	paratype	m	17.7	6.4	5.7	6.2	1	1.9	1.8	3.7	2.4	9.6	8.7	6	8.3	4.3	5.2	4.8	4.8
Hyperolius	burgessi	BM 1974.302	gular, many spines	Tanzania, EU	paratype	m	16.4	6.1	5.2	5.9	0.9	1.8	1.9	3.7	2.2	8.5	8	5.6	7.2	4	5	4.9	4.8
Hyperolius	burgessi	BM 1974.303	gular, many spines	Tanzania, EU	paratype	m	18	6.5	5.8	6.6	1	1.8	1.9	3.9	2.5	9.5	9	6	7.6	4.3	5.1	5	4.9
Hyperolius	burgessi	BM 1974.304	gular, many spines	Tanzania, EU	paratype	m	16.6	5.8	5.2	5.9	0.9	1.9	2	3.6	2.3	8.4	8.8	5.5	6.7	3.9	4.9	4.2	4.3
Hyperolius	burgessi	CAS 169258		Tanzania, EU	paratype	f	24.41	8.47	6.7	7.8	1.26	2.42	2.27	4.93	3.37	11.48	10.36	7.54	10.84	5.54	7.4
Hyperolius	burgessi	CAS 169259		Tanzania, EU	paratype	f	23.78	8.02	6.52	7.97	1.07	2.26	2.11	4.72	3.11	11.86	10.82	7.55	11.53	5.37	7.75
Hyperolius	burgessi	CAS 169260		Tanzania, EU	paratype	f	25.86	8.99	7.31	8.58	1.14	2.44	2.14	4.84	3.49	13.13	12.66	8.33	11.66	5.94	7.71
Hyperolius	burgessi	CAS 169261		Tanzania, EU	paratype	f	22.66	7.68	6.65	7.03	1.1	2.33	1.71	4.43	3.14	10.56	10.58	6.86	10.38	4.75	7.69
Hyperolius	burgessi	CAS 169262		Tanzania, EU	paratype	f	23.58	8.04	7.26	8.33	1.22	2.38	2	4.77	3.21	10.78	10.99	7.23	10.64	5.15	7.37
Hyperolius	burgessi	CAS 169945		Tanzania, EU	paratype	f	23	8.11	6.73	7.28	1.02	2.15	1.92	4.42	3.21	10.91	10.01	7.27	10.42	4.94	7.34
Hyperolius	burgessi	CAS 169946		Tanzania, EU	paratype	f	25.03	8.48	7.43	7.88	1.16	2.33	2.23	4.91	3.57	12.09	10.8	7.55	11.06	5.46	6.82
Hyperolius	burgessi	CAS 169947		Tanzania, EU		f	23.67	8.11	6.48	7.78	1.28	2.23	1.86	4.77	3.2	11.28	10.99	7.29	10.24	4.97	7.18
Hyperolius	burgessi	CAS 169976		Tanzania, EU	paratype	f	24.66	8.46	7.12	8.53	1.21	2.45	1.82	4.82	3.27	12.19	10.98	7.73	10.36	5.41	7.08
Hyperolius	burgessi	CAS 169977	gular, some spines	Tanzania, EU	paratype	m	18.04	5.99	5.39	6.19	0.8	1.75	1.55	3.62	2.44	8.31	8.02	5.35	7.55	3.86	5.52
Hyperolius	burgessi	CAS 169979	gular, many spines	Tanzania, EU	paratype	m	19.08	6.5	5.6	6.34	0.86	1.86	1.91	4.08	2.49	9.51	8.52	6.22	7.98	4.21	5.73
Hyperolius	burgessi	CAS 169980	gular, many spines	Tanzania, EU	paratype	m	20.43	6.98	6.38	7.38	1.15	1.99	1.66	4.14	2.86	9.44	8	6.03	8.6	4.29	6.21
Hyperolius	burgessi	CAS 169981		Tanzania, EU	paratype	f	24.92	8.08	6.7	7.87	1.04	2.08	2.2	4.76	3.23	11.67	10.14	7.61	10.9	5.39	7.83
Hyperolius	burgessi	CAS 169982	gular, no spines	Tanzania, EU	paratype	m	20.6	6.94	5.86	6.61	1.09	2.06	1.91	3.9	2.72	9.7	7.97	6.18	8.94	4.18	6.48
Hyperolius	burgessi	CAS 169983	gular, many spines	Tanzania, EU	paratype	m	19.17	6.66	5.74	6.73	0.84	1.78	1.6	3.76	2.63	9.21	7.73	5.87	8.29	3.86	5.56
Hyperolius	burgessi	CAS 169984	gular, some spines	Tanzania, EU	paratype	m	18.92	6.53	5.63	6.68	0.99	1.82	1.55	3.88	2.63	9.14	8.61	5.99	9	4.01	5.96
Hyperolius	burgessi	CAS 169985	gular, many spines	Tanzania, EU	paratype	m	19.51	6.73	5.54	6.73	1.17	1.89	1.79	4.06	2.63	8.97	8	5.72	8.29	4.33	5.82
Hyperolius	burgessi	CAS 169987	gular, many spines	Tanzania, EU	paratype	m	18.59	6.55	5.68	6.7	1.03	1.84	1.51	3.89	2.47	8.54	7.89	5.56	7.74	4.08	5.33
Hyperolius	burgessi	CAS 169988	gular, many spines	Tanzania, EU	paratype	m	19.8	7.11	5.68	6.93	0.85	1.78	1.64	4.02	2.81	9.29	8.22	5.8	8.88	4.51	5.91
Hyperolius	burgessi	CAS 169989	gular, many spines	Tanzania, EU	paratype	m	18.18	6.45	5.33	6.63	0.99	1.83	1.7	4.14	2.32	8.76	7.88	5.65	8.57	4.01	5.57
Hyperolius	burgessi	CAS 169990	gular, no spines	Tanzania, EU	paratype	m	20.73	6.98	6.54	6.63	1.05	2.04	1.83	3.88	2.62	10.21	9.45	6.1	9.65	4.41	6.45
Hyperolius	burgessi	CAS 169991		Tanzania, EU	paratype	f	23.4	8.43	7.38	8.1	1.24	2.56	1.99	4.75	3.16	11.56	10.15	7.28	9.61	5.2	7.34
Hyperolius	burgessi	CAS 169992	gular, many spines	Tanzania, EU	paratype	m	19.5	6.85	6.1	6.54	1	2.06	1.38	3.81	2.71	9.17	8.65	6.11	8.55	4.1	6.29
Hyperolius	burgessi	CAS 169993	gular, many spines	Tanzania, EU	paratype	m	18.69	6.46	5.96	6.89	0.96	1.91	1.44	3.56	2.76	8.93	7.69	5.69	8.24	4.01	5.81
Hyperolius	burgessi	CAS 169994		Tanzania, EU	paratype	m	18.59	6.41	5.85	6.31	0.72	1.63	1.47	3.59	2.21	8.24	7.58	5.57	8.09	3.83	5.21
Hyperolius	burgessi	CAS 169995	gravid	Tanzania, EU	paratype	f	25.55	8.23	7.58	8.67	1.1	2.5	2.26	4.99	3.75	11.64	11.06	7.52	11.47	5.52	7.37
Hyperolius	burgessi	CAS 169996		Tanzania, EU	paratype	f	24.31	8.27	7.62	8.46	1.27	2.6	2.31	5.06	3.49	11.97	11.1	7.49	10.67	5.35	7.51
Hyperolius	burgessi	CAS 169997	gular, many spines	Tanzania, EU	paratype	m	18.45	6.71	5.56	6.54	0.84	1.88	1.71	3.99	2.67	9.09	8.5	6.13	8.81	4.09	5.19
Hyperolius	burgessi	CAS 169998	gular, many spines	Tanzania, EU	paratype	m	19.28	6.52	5.99	6.65	1.21	2.25	1.6	3.94	2.82	8.87	8.09	5.68	8.33	3.88	6.15
Hyperolius	burgessi	CAS 170000	gular, many spines	Tanzania, EU	paratype	m	18.17	6.4	5.35	6.59	0.93	1.99	1.47	3.79	2.42	9.01	8.02	5.79	7.99	3.95	5.23
Hyperolius	burgessi	CAS 170001	gular, many spines	Tanzania, EU	paratype	m	17.97	6.27	5.53	6.36	0.98	1.76	1.61	3.74	2.2	8.72	7.62	5.67	7.57	3.99	5.26
Hyperolius	burgessi	CAS 170002	gular, many spines	Tanzania, EU	paratype	m	18.96	6.68	5.69	7	1.07	1.86	1.86	3.72	2.5	9.27	8.78	5.98	8.95	4.28	6.07
Hyperolius	burgessi	CAS 170003	gular, many spines	Tanzania, EU	paratype	m	17.66	5.97	5.57	6.12	0.76	1.67	1.62	3.71	2.48	8.72	7.78	5.49	8.11	3.65	5.51
Hyperolius	burgessi	CAS 170004	gular, many spines	Tanzania, EU	paratype	m	19.33	6.95	6.58	7.46	1.09	2.09	1.69	4.02	2.79	9.48	7.93	5.97	8.4	4.47	5.91
Hyperolius	burgessi	CAS 170005	gular, many spines	Tanzania, EU	paratype	m	18.22	6.25	5.78	6.35	1.01	1.96	1.51	3.54	2.66	8.58	7.27	5.73	7.31	3.69	4.71
Hyperolius	burgessi	FM 274310	gular, many spines	Tanzania, EU	paratype	m	17.1	6.5	5.5	6.6	0.9	1.9	1.8	3.6	2.4	8.9	8.7	5.8	8	4.3	4.8	4.8	4.8
Hyperolius	burgessi	FM 274311	gular, many spines	Tanzania, EU	paratype	m	18.5	6.3	5.6	6	0.9	1.7	1.7	3.4	2.3	9	8.5	5.9	7.3	4.1	4.9	5.6	5.6
Hyperolius	burgessi	FM 274312	gular, many spines	Tanzania, EU	paratype	m	18.8	6.1	5.5	6.2	1	1.7	1.8	3.7	2.6	9.4	9.5	5.9	8	4.3	4.8	4.9	5.3
Hyperolius	burgessi	FM 274313		Tanzania, EU	paratype	f	21.8	7.7	6.1	6.5	1.3	2.2	2.2	4.6	2.8	11.2	10.8	7.2	9.4	5	6.8
Hyperolius	burgessi	FM 274314	eggs	Tanzania, EU	paratype	f	21.3	7.6	6.6	7.4	1.1	2.2	2.1	4.5	2.3	10.7	9.8	7	9	4.6	6
Hyperolius	burgessi	FM 274320		Tanzania, EU	paratype	f	25	8.7	7	8.2	1.3	2.5	2.4	5	2.7	12.9	12	7.9	9.9	5.4	7
Hyperolius	burgessi	FM 274321		Tanzania, EU	paratype	f	25	8.6	7	8.4	1.3	2.3	2.4	4.9	3	12.1	10.8	7.8	10.1	5.3	7
Hyperolius	burgessi	FM 274322	gular, many spines	Tanzania, EU	paratype	m	19.7	6.7	6.2	6.9	1.2	2.1	2.3	4.2	2.2	9.5	9.6	6.3	8.6	5.8	5.5	5.4	5.6
Hyperolius	burgessi	FM 274323		Tanzania, EU	paratype	f	25	8.3	6.7	8.2	1.3	2.5	2.5	4.8	2.8	12.5	11.9	7.9	10.7	5.2	6.5
Hyperolius	burgessi	FM 274324		Tanzania, EU	paratype	f	21.7	8.2	7	7.6	1.3	2.4	2.3	4.9	2.6	12.8	10	7.6	10	5.4	6.8
Hyperolius	burgessi	MTSN 8238		Tanzania, NG		f	24.9	8.5	7.5	8.9	1.3	2.2	2.4	5.1	2.9	12.4	11.3	8	10.2	5.5	6.9
Hyperolius	burgessi	MTSN 8240		Tanzania, NG		f	25.2	9	7.7	8.9	1.5	2.3	2.8	5.3	3.4	12.7	12.1	7.8	9.4	5.5	7.3
Hyperolius	burgessi	MTSN 8241		Tanzania, NG		f	24.6	9.4	8.1	9.4	1.5	2.3	2.6	5	3.4	13.1	12.8	8.3	10.4	5.5	7
Hyperolius	burgessi	MTSN 8247		Tanzania, NG		f	25.9	9.2	7.7	9.2	1.3	2.4	2.6	5.3	3.2	13	12.8	8.4	10.8	5.4	6.8
Hyperolius	burgessi	MTSN 8259		Tanzania, NG		f	24.6	9.2	8.2	8.9	1.5	2.5	2.6	5.3	3.2	12.7	12.3	7.7	10.5	5.8	7.4
Hyperolius	burgessi	MTSN 8260		Tanzania, NG		f	25.2	9.6	8.3	9.1	1.4	2.5	2.6	4.3	3.1	13.1	12.9	8.1	11	5.9	7.3
Hyperolius	burgessi	MTSN 8265	gular, many spines	Tanzania, NG		m	19.8	7.3	6.5	7.4	1.2	2.1	2	5	3	9.8	9.9	6.3	8.1	4.4	5	6.1	6.1
Hyperolius	burgessi	MTSN 8266		Tanzania, NG		f	25.6	8.8	7.8	9.1	1.3	2.4	2.5	5	3.3	12.6	10.8	7.9	9.4	5.5	6.9
Hyperolius	burgessi	MTSN 8267		Tanzania, NG		f	24.2	9	7.2	9	1.3	2.5	2.4	5.1	3	12.6	12	7.7	9.8	5.5	7.1
Hyperolius	burgessi	MTSN 8271	gular, many spines	Tanzania, NG		m	20	6.9	6.4	7	1.1	2	2	3.7	2.5	9.7	9.3	6.1	7.2	4.4	4.8	5.4	5.5
Hyperolius	burgessi	MTSN 8273	gular, many spines	Tanzania, NG		m	20.3	6.8	6.1	7.3	1.1	1.9	2.1	4	2.6	9.6	9.2	6.1	7.3	4.4	5	5.5	5.6
Hyperolius	burgessi	MTSN 8278	gular, many spines	Tanzania, NG		m	19.6	6.6	6.1	6.8	1.1	1.9	1.9	4	2.6	9.4	9.3	6	7.9	4.4	4.9	4.8	5.2
Hyperolius	burgessi	FM 274258		Tanzania, ULU		f	24.6	7.9	6.8	8.1	1.2	2.2	2.4	4	2.9	12.1	11.5	7.3	9	5.2	6.3
Hyperolius	burgessi	FM 274259	gular, many spines	Tanzania, ULU		m	19.6	5.8	5.5	5.9	1	1.8	1.9	2.9	2.6	9.8	8.4	5.8	7.8	4.4	5.1	4.8	5
Hyperolius	burgessi	FM 274260	gular, many spines	Tanzania, ULU		m	20.1	5.4	5.4	6.5	0.9	1.6	1.8	2.6	2.3	9	8.1	5.1	8	4.3	5.2	4.5	4.9
Hyperolius	davenporti	MTSN 7453		Tanzania, LIV	PARATYPES	f	26.9	9.2	6.9	8.6	1.3	2.3	2.5	5	2.9	13.1	13.4	8.5	10.9	6.8	7.5
Hyperolius	davenporti	MTSN 7455	gular, many spines	Tanzania, LIV	PARATYPES	m	20.2	6.6	5.5	6.5	1	1.8	1.9	3.9	2.6	9.5	9.4	6.2	6.9	4.5	5.6	5.3	5.1
Hyperolius	davenporti	MTSN 7456	gular, many spines	Tanzania, LIV	PARATYPES	m	19.2	6.2	5.3	6.6	1.1	1.9	2	3.9	2.4	9.2	9.2	5	7.8	4.4	5.7	5.5	4.9
Hyperolius	davenporti	MTSN 7457	gular, many spines	Tanzania, LIV	PARATYPES	m	18.5	6.5	5.7	6.1	1	1.7	1.8	3.7	2.5	8	8	5.1	7.4	3.6	4.8
Hyperolius	davenporti	MTSN 7458	gular, many spines	Tanzania, LIV	PARATYPES	m	18.3	6.5	5.2	6.3	1	1.8	1.8	3.6	2.7	8.9	8.9	5.8	7.6	4.2	5.1	4.6	4.4
Hyperolius	davenporti	MTSN 7459	gular, many spines	Tanzania, LIV	PARATYPES	m	18.3	6.4	5.5	6.2	1.1	2	1.8	3.9	2.5	9.2	9.2	6	7.8	4.3	5.2	5.6	5.6
Hyperolius	davenporti	MTSN 7460	gular, many spines	Tanzania, LIV	PARATYPES	m	17.3	6	5.3	5.6	0.9	2.1	1.8	3.4	2.3	8.4	8.4	5.5	6.7	4.1	5.1	5.3	4.8
Hyperolius	davenporti	MTSN 7461	gular, many spines	Tanzania, LIV	PARATYPES	m	19.8	6.7	6.1	6.9	1.2	1.9	1.9	4	2.4	9.8	9.7	6.4	8.5	4.7	5.4	5.7	5.5
Hyperolius	davenporti	MTSN 7462	gular, many spines	Tanzania, LIV	PARATYPES	m	17.6	6.4	5	6.1	1	1.9	1.8	3.7	2.1	8.9	9.1	5.8	7.8	4.1	5.7	5.8	5.2
Hyperolius	davenporti	MTSN 7463	gular, many spines	Tanzania, LIV	PARATYPES	m	18.9	6.5	5.7	6.5	1.1	2.1	2	3.9	2.4	9.1	9.3	5.6	7.9	4.3	5.8	5.2	5.1
Hyperolius	davenporti	MTSN 7464		Tanzania, LIV	PARATYPES	f	27	9.2	6.9	8.2	1.2	2.2	2.7	5.3	2.7	12.6	12.5	8.6	10.5	5.8	7.2
Hyperolius	davenporti	MTSN 7465	gular, many spines	Tanzania, LIV	HOLOTYPE	m	19.1	7.1	5.6	6.7	1	1.9	2	4	2.4	9.3	9	5.8	6.2	4.6	5.5	5.3	4.8
Hyperolius	davenporti	MTSN 7466		Tanzania, LIV	PARATYPES	juvenile	not to	measure	14.3 S-V	13.8 tail
Hyperolius	davenporti	MTSN 7467	gular, many spines	Tanzania, LIV	PARATYPES	m	19.8	6.3	5.1	6.1	1	1.9	1.8	3.7	2.3	8.7	8.4	5.7	7.2	4.3	5.1	5.2	4.6
Hyperolius	minutissimus	FM 274290		Tanzania, UZ		m	21.4	7.4	6	6.5	1.1	1.9	2	4.1	1.9	9.6	8.6	5.5	8.3	4.5	5	5.8	4.5
Hyperolius	minutissimus	MTSN 5415	spines on ant./med. 8 spines	Tanzania, UZ		m	19.3	7.1	6	6.5	1.1	2.1	2	4.3	2.4	10	9	6.5	8.4	4.7	5.9	6.2	4.4
Hyperolius	minutissimus	MTSN 5416	spines on ant./med. 7 spines	Tanzania, UZ		m	19.9	6.7	5.8	6.5	1	1.9	2.1	4.4	2.3	9.8	9.2	6.1	8.5	4.4	5.9	6	4.6
Hyperolius	minutissimus	MTSN 5417	spines on ant./med. 8 spines	Tanzania, UZ		m	19.8	7.1	6.7	6.5	1.1	2.1	2	4.4	2.6	10	9.2	6.4	9	4.7	5.9	5.9	4.2
Hyperolius	minutissimus	MTSN 5418	spines on ant./med. 11 spines only	Tanzania, UZ		m	22.2	7.5	6.8	6.5	1.1	2	2.3	4.6	2.5	10.4	10.4	6.8	9.7	5.5	6	6.9	4.9
Hyperolius	minutissimus	MTSN 5419	spines on ant. 8 spines only	Tanzania, UZ		m	20.6	7	6	6.5	1.1	2.1	2.1	4.4	2.6	10	9.3	6.4	9.2	5	5.9	5.7	4.4
Hyperolius	minutissimus	MTSN 5420	spines on ant. 10 spines only	Tanzania, UZ		m	19.8	7.1	6.2	6.5	1	2	2	4.3	2.4	10	9.6	6.4	9.6	4.6	6	6.3	4.2
Hyperolius	minutissimus	MTSN 5421	spines on ant./med. Weak spines on chin	Tanzania, UZ		m	19.4	6.6	5.7	6.5	1	2	1.9	3.8	2.5	10	10.1	5.8	8.3	4.8	5.9	6.1	4.7
Hyperolius	minutissimus	MTSN 5422	spines on ant./med. 12 spines	Tanzania, UZ		m	19.3	6	5.5	6.5	0.9	1.8	1.7	3.5	2.3	9.3	9.2	5.6	7.8	4.3	5.3	5.2	4.1
Hyperolius	minutissimus	MTSN 5423	spines on ant./med. 10 spines	Tanzania, UZ		m	22.7	7.4	6.6	6.5	1.1	2	2.1	4.6	2.8	11	10.7	7.3	10.3	5.1	6.8	5.9	5.1
Hyperolius	minutissimus	MTSN 5424	spines on ant./med. 11 spines	Tanzania, UZ		m	18.8	6	5.6	6.5	0.9	1.7	2	3.7	2.2	8.7	8.9	5.5	7.8	4	5.3	5.5	3.7
Hyperolius	minutissimus	MTSN 5425	spines on ant./med. 7 spines	Tanzania, UZ		m	20.2	6.1	5.8	6.5	1	1.9	1.8	3.4	2.3	10.2	10	6.4	9	4.8	6	5.6	4.4
Hyperolius	minutissimus	MTSN 5426	spines on ant./med. 8 spines	Tanzania, UZ		m	20.7	6.8	6.1	6.5	1	2	2	4.7	2.5	9.5	9.6	5.8	8.6	4.6	5.9	6	4.8
Hyperolius	spinigularis	BM 1975.774	gular, many spines	Malawi, MUL	PARATYPES	m	20	7	6.1	6.7	1	1.8	2.2	4	2.8	10	9.6	6.6	8.3	4.5	5.4	5.4	3.9
Hyperolius	spinigularis	BM 1975.775		Malawi, MUL	PARATYPES	f	24.2	8.4	7.3	8.5	1.3	2.4	2.6	4.8	3	12.8	12.5	8.3	11.4	5.3	7.3
Hyperolius	spinigularis	FM 274893	gular, many spines	Malawi, MUL		m	18.6	6.7	5.9	6.7	1.1	1.8	1.8	3.7	2.4	9.3	7.6	5.6	7.8	4.2	4.7	5.1	3.7
Hyperolius	spinigularis	FM 274894	gular, many spines	Malawi, MUL		m	18.6	6.2	6	6.5	1.1	1.7	2.1	3.7	2	9.4	8.8	5.7	7.7	4.2	5	4.3	3.6
Hyperolius	spinigularis	FM 274943		Malawi, MUL		f	25.7	9.4	7.8	9.5	1.3	2.3	2.7	5	3.4	13.3	11.6	8.6	11.8	6	7.2
Hyperolius	spinigularis	FM 274944		Malawi, MUL		f	23.6	8.3	6.9	8.3	1.3	2.3	2.5	4.8	2.8	12.7	11.4	7.7	10.2	5.6	6.6
Hyperolius	spinigularis	FM 274945	gular, many spines	Malawi, MUL		m	20.1	6.9	7.1	6.6	1.2	1.9	2.2	4.3	2.4	10.2	9.6	6.2	8.8	4.6	5.7	5.2	4.2
Hyperolius	spinigularis	FM 274946	gular, many spines	Malawi, MUL		m	19.8	7.3	5.8	7.1	1.1	2	1.7	4	2.9	10.1	9.2	6.6	8.7	4.4	5.3	4.9	3.8
Hyperolius	spinigularis	FM 274947	gular, many spines	Malawi, MUL		m	19.3	6.8	5.9	6.8	1.2	2.1	1.9	4	2.4	9.8	8.5	6.2	7.6	4.5	5	5.4	4.4
Hyperolius	spinigularis	FM 274948	gular, many spines	Malawi, MUL		m	19.5	6.6	6	7	1.2	2	1.9	3.8	2.6	10.2	8.4	6.2	7.8	4.5	5.1	5	3.9
Hyperolius	spinigularis	FM 274949	gular, many spines	Malawi, MUL		m	18.6	6.7	5.8	7.8	1.1	1.8	1.8	3.8	2.4	9.7	8.8	5.9	7.9	4.3	5.3	5	3.8
Hyperolius	spinigularis	FM 274950	gular, many spines	Malawi, MUL		m	21.8	7.6	6.1	6.7	1.2	2	2	4.1	2.4	10.1	9	6.9	9.6	5	5.9	5.5	4.3
Hyperolius	tanneri	CAS 169265		Tanzania, WU		m	22.54	7.45	6.45	7.22	1.11	2.11	1.93	4.74	2.96	10.62	9.97	6.68	10.27	5.03	6.84
Hyperolius	tanneri	FM 274287		Tanzania, WU		f	23.6	8.1	6.8	8.2	1.3	2	2.5	4.8	2.6	10.9	8.8	6.1	8.5	4.9	6.3
Hyperolius	tanneri	FM 274288		Tanzania, WU		f	29.7	10.2	8.4	9.2	1.7	2.7	2.8	5.5	3.2	19	13.5	9.3	12.8	7.3	8.4
Hyperolius	tanneri	FM 274289		Tanzania, WU		m	21.9	6.2	5.7	6.5	1.2	1.8	2.3	3.5	2.4	11.6	7.7	5.2	8.7	4.4	5.8	5	4.9
Hyperolius	ukwiva	MTSN 5064		Rubeho, UKW	holotype	f	28	9.4	7.9	9.3	1.3	2.5	2.6	5.3	3.1	13.4	13.5	8.7	12.3	7.2	8.4
Hyperolius	ukwiva	MTSN 5085		Rubeho, UKW	PARATYPES	f	29.3	10.5	8.1	10.3	1.6	3	2.8	5.6	3.3	15	14.6	9	13	7.7	9.6
Table 1. External morphological measurements (in mm) of Snout-Urostyle Length (SUL), Head Width (HW), Head Length Diagonal from corner of mouth (HLD), Head Length Diagonal from jawbone end (HLDJ), Nostril-Snout (NS), Inter-narial (IN), Eye to Nostril (EN), Eye Distance (EE), Inter-orbital (IO), Tibiafibula Length (TL), Thigh Length (THL), Tibiale Fibulare Length (TFL), Foot Length (FL), Forelimb …

## Sheet: Sheet2
Genus	Species	Museum Number	Notes	Country	Sex	SUL	Head Width (HW)	Head Length Diagonal (HLD) corner of mouth	Head Length Diagonal (HLD) from jawbone end	Nostril-Snout (NS)	Museum Number	Inter-narial (IN)	Eye to Nostril (EN)	Eye Distance (EE)	Inter-orbital (IO)	Tibiafibula Length (TL)	Thigh Length (THL)	Tibiale Fibulare Length (TFL)	Foot Length (FL)	Forelimb Length (FLL)	Hand Length (HL)
Hyperolius	rubrovermiculatus	CAS 155636		Kenya	m	25.26	8.74	7.17	8.77	1.18	CAS 155636	2.35	2.22	4.77	3.14	11.61	9.65	7.56	11.07	5.03	7.11
Hyperolius	rubrovermiculatus	CAS 155637		Kenya	m	22.99	7.83	6.92	7.83	0.99	CAS 155637	2.03	2.3	4.06	2.73	11.4	10.2	7.13	10.41	4.8	7.18
Hyperolius	rubrovermiculatus	CAS 155638		Kenya	m	24.52	8.81	7.08	9.22	1.2	CAS 155638	2.34	2.55	4.69	3.13	11.79	9.82	8.09	9.99	5.65	7.01
Hyperolius	rubrovermiculatus	CAS 155639		Kenya	m	26.28	8.73	7.11	8.66	1.07	CAS 155639	2.1	2.44	5.21	3.22	12.79	11.34	8.73	11.47	5.96	7.57
Hyperolius	rubrovermiculatus	CAS 155640		Kenya	m	24.6	8.21	7.36	8.04	1.08	CAS 155640	2.18	2.1	4.88	2.92	11.84	10.25	7.64	10.3	5.53	7.37
Hyperolius	rubrovermiculatus	CAS 155643		Kenya	f	28.26	10.51	8.7	9.92	1.47	CAS 155643	2.54	2.56	5.46	3.72	12.36	10.82	8.22	11.8	5.99	7.93
Hyperolius	rubrovermiculatus	CAS 155644		Kenya	m	23.66	8.17	6.82	7.3	1.1	CAS 155644	2.1	2.11	4.77	2.95	10.86	9.73	7.25	9.58	4.85	6.14
Hyperolius	rubrovermiculatus	CAS 155646		Kenya	m	23.21	7.58	6.57	8.29	1.01	CAS 155646	1.95	2.24	4.61	2.87	10.72	10.2	7.18	9.1	4.82	6.79
Hyperolius	rubrovermiculatus	CAS 155932		Kenya	m	26.04	8.51	7.43	8.65	0.89	CAS 155932	1.95	2.39	4.99	3.17	12.41	12.16	8.07	11.14	6.02	7.33
Hyperolius	rubrovermiculatus	CAS 155933		Kenya	m	23.07	7.98	6.75	8.05	1.15	CAS 155933	2.18	2.06	4.66	2.9	11.52	10.31	7.44	9.2	5.13	7.08
Hyperolius	rubrovermiculatus	CAS 155934		Kenya	m	26.24	9.32	7.27	8.75	1.16	CAS 155934	2.08	2.23	4.33	2.84	12.33	11.99	7.82	12.06	5.84	6.98
Hyperolius	rubrovermiculatus	CAS 155935		Kenya	m	25.74	8.02	7.18	8.5	1.34	CAS 155935	2.38	2.5	5.08	3.17	11.55	10.08	7.99	10.57	4.8	7.08
Hyperolius	rubrovermiculatus	CAS 155937		Kenya	m	24.11	8.27	6.77	8.09	1.09	CAS 155937	2.07	2.46	5.02	3.3	11.66	11.02	7.67	9.96	4.6	6.73
Hyperolius	rubrovermiculatus	CAS 155938		Kenya	m	21.65	7.59	7.06	8.26	1.01	CAS 155938	1.96	2.19	4.74	2.65	10.2	9.65	6.48	8.34	4.64	5.58
Hyperolius	rubrovermiculatus	CAS 155940		Kenya	m	23.41	8.04	6.85	8.47	1.04	CAS 155940	1.96	2.33	5.06	3.25	12.1	10	7.58	10.08	5.23	7.12
Hyperolius	rubrovermiculatus	CAS 155942		Kenya	m	25.31	8.87	7.3	9.18	1.15	CAS 155942	2.4	2.56	4.71	3.37	11.74	11.18	7.83	10.92	4.6	7.13
Hyperolius	rubrovermiculatus	CAS 155943		Kenya	m	24.87	8.45	7.05	8.23	1.15	CAS 155943	2.39	2.27	5	2.97	11.48	11.05	7.96	11.2	5.6	7.09
Hyperolius	rubrovermiculatus	CAS 155944		Kenya	f	32.09	10.57	8.98	11.03	1.37	CAS 155944	2.73	2.92	6.02	3.56	13.68	14.41	9.27	12.83	6.77	8.56
Hyperolius	rubrovermiculatus	CAS 155945		Kenya	m	26.22	8.26	6.84	8.14	1.17	CAS 155945	2.3	2.45	5.14	3.15	12.13	11.08	8.37	10.5	4.74	7.2
Hyperolius	rubrovermiculatus	CAS 155946		Kenya	m	23.21	8.02	6.42	8.01	1.22	CAS 155946	2.2	2.25	4.84	2.85	10.96	10.3	7.21	9.67	4.6	6.8
Hyperolius	spinigularis	CAS 165258		Tanzania	f	24.41	8.47	6.7	7.8	1.26	CAS 165258	2.42	2.27	4.93	3.37	11.48	10.36	7.54	10.84	5.54	7.4
Hyperolius	spinigularis	CAS 165259		Tanzania	f	23.78	8.02	6.52	7.97	1.07	CAS 165259	2.26	2.11	4.72	3.11	11.86	10.82	7.55	11.53	5.37	7.75
Hyperolius	spinigularis	CAS 165260		Tanzania	f	25.86	8.99	7.31	8.58	1.14	CAS 165260	2.44	2.14	4.84	3.49	13.13	12.66	8.33	11.66	5.94	7.71
Hyperolius	spinigularis	CAS 165261		Tanzania	f	22.66	7.68	6.65	7.03	1.1	CAS 165261	2.33	1.71	4.43	3.14	10.56	10.58	6.86	10.38	4.75	7.69
Hyperolius	spinigularis	CAS 165262		Tanzania	f	23.58	8.04	7.26	8.33	1.22	CAS 165262	2.38	2	4.77	3.21	10.78	10.99	7.23	10.64	5.15	7.37
Genus	Species	Museum Number	Notes	Country	Sex	SUL	Head Width (HW)	Head Length Diagonal (HLD) corner of mouth	Head Length Diagonal (HLD) from jawbone end	Nostril-Snout (NS)	Museum Number	Inter-narial (IN)	Eye to Nostril (EN)	Eye Distance (EE)	Inter-orbital (IO)	Tibiafibula Length (TL)	Thigh Length (THL)	Tibiale Fibulare Length (TFL)	Foot Length (FL)	Forelimb Length (FLL)	Hand Length (HL)
Hyperolius	spinigularis	CAS 169945		Tanzania	f	23	8.11	6.73	7.28	1.02	CAS 169945	2.15	1.92	4.42	3.21	10.91	10.01	7.27	10.42	4.94	7.34
Hyperolius	spinigularis	CAS 169946		Tanzania	f	25.03	8.48	7.43	7.88	1.16	CAS 169946	2.33	2.23	4.91	3.57	12.09	10.8	7.55	11.06	5.46	6.82
Hyperolius	spinigularis	CAS 169976		Tanzania	f	24.66	8.46	7.12	8.53	1.21	CAS 169976	2.45	1.82	4.82	3.27	12.19	10.98	7.73	10.36	5.41	7.08
Hyperolius	spinigularis	CAS 169977	gular, some spines	Tanzania	m	18.04	5.99	5.39	6.19	0.8	CAS 169977	1.75	1.55	3.62	2.44	8.31	8.02	5.35	7.55	3.86	5.52
Hyperolius	spinigularis	CAS 169979	gular, many spines	Tanzania	m	19.08	6.5	5.6	6.34	0.86	CAS 169979	1.86	1.91	4.08	2.49	9.51	8.52	6.22	7.98	4.21	5.73
Hyperolius	spinigularis	CAS 169980	gular, many spines	Tanzania	m	20.43	6.98	6.38	7.38	1.15	CAS 169980	1.99	1.66	4.14	2.86	9.44	8	6.03	8.6	4.29	6.21
Hyperolius	spinigularis	CAS 169981		Tanzania	f	24.92	8.08	6.7	7.87	1.04	CAS 169981	2.08	2.2	4.76	3.23	11.67	10.14	7.61	10.9	5.39	7.83
Hyperolius	spinigularis	CAS 169982	gular, no spines	Tanzania	m	20.6	6.94	5.86	6.61	1.09	CAS 169982	2.06	1.91	3.9	2.72	9.7	7.97	6.18	8.94	4.18	6.48
Hyperolius	spinigularis	CAS 169983	gular, many spines	Tanzania	m	19.17	6.66	5.74	6.73	0.84	CAS 169983	1.78	1.6	3.76	2.63	9.21	7.73	5.87	8.29	3.86	5.56
Hyperolius	spinigularis	CAS 169984	gular, some spines	Tanzania	m	18.92	6.53	5.63	6.68	0.99	CAS 169984	1.82	1.55	3.88	2.63	9.14	8.61	5.99	9	4.01	5.96
Hyperolius	spinigularis	CAS 169985	gular, many spines	Tanzania	m	19.51	6.73	5.54	6.73	1.17	CAS 169985	1.89	1.79	4.06	2.63	8.97	8	5.72	8.29	4.33	5.82
Hyperolius	spinigularis	CAS 169987	gular, many spines	Tanzania	m	18.59	6.55	5.68	6.7	1.03	CAS 169987	1.84	1.51	3.89	2.47	8.54	7.89	5.56	7.74	4.08	5.33
Hyperolius	spinigularis	CAS 169988	gular, many spines	Tanzania	m	19.8	7.11	5.68	6.93	0.85	CAS 169988	1.78	1.64	4.02	2.81	9.29	8.22	5.8	8.88	4.51	5.91
Hyperolius	spinigularis	CAS 169989	gular, many spines	Tanzania	m	18.18	6.45	5.33	6.63	0.99	CAS 169989	1.83	1.7	4.14	2.32	8.76	7.88	5.65	8.57	4.01	5.57
Hyperolius	spinigularis	CAS 169990	gular, no spines	Tanzania	m	20.73	6.98	6.54	6.63	1.05	CAS 169990	2.04	1.83	3.88	2.62	10.21	9.45	6.1	9.65	4.41	6.45
Hyperolius	spinigularis	CAS 169991		Tanzania	f	23.4	8.43	7.38	8.1	1.24	CAS 169991	2.56	1.99	4.75	3.16	11.56	10.15	7.28	9.61	5.2	7.34
Hyperolius	spinigularis	CAS 169992	gular, many spines	Tanzania	m	19.5	6.85	6.1	6.54	1	CAS 169992	2.06	1.38	3.81	2.71	9.17	8.65	6.11	8.55	4.1	6.29
Hyperolius	spinigularis	CAS 169993	gular, many spines	Tanzania	m	18.69	6.46	5.96	6.89	0.96	CAS 169993	1.91	1.44	3.56	2.76	8.93	7.69	5.69	8.24	4.01	5.81
Hyperolius	spinigularis	CAS 169994		Tanzania	m	18.59	6.41	5.85	6.31	0.72	CAS 169994	1.63	1.47	3.59	2.21	8.24	7.58	5.57	8.09	3.83	5.21
Hyperolius	spinigularis	CAS 169995	gravid	Tanzania	f	25.55	8.23	7.58	8.67	1.1	CAS 169995	2.5	2.26	4.99	3.75	11.64	11.06	7.52	11.47	5.52	7.37
Hyperolius	spinigularis	CAS 169996		Tanzania	f	24.31	8.27	7.62	8.46	1.27	CAS 169996	2.6	2.31	5.06	3.49	11.97	11.1	7.49	10.67	5.35	7.51
Hyperolius	spinigularis	CAS 169997	gular, many spines	Tanzania	m	18.45	6.71	5.56	6.54	0.84	CAS 169997	1.88	1.71	3.99	2.67	9.09	8.5	6.13	8.81	4.09	5.19
Hyperolius	spinigularis	CAS 169998	gular, many spines	Tanzania	m	19.28	6.52	5.99	6.65	1.21	CAS 169998	2.25	1.6	3.94	2.82	8.87	8.09	5.68	8.33	3.88	6.15
Hyperolius	spinigularis	CAS 170000	gular, many spines	Tanzania	m	18.17	6.4	5.35	6.59	0.93	CAS 170000	1.99	1.47	3.79	2.42	9.01	8.02	5.79	7.99	3.95	5.23
Hyperolius	spinigularis	CAS 170001	gular, many spines	Tanzania	m	17.97	6.27	5.53	6.36	0.98	CAS 170001	1.76	1.61	3.74	2.2	8.72	7.62	5.67	7.57	3.99	5.26
Genus	Species	Museum Number	Notes	Country	Sex	SUL	Head Width (HW)	Head Length Diagonal (HLD) corner of mouth	Head Length Diagonal (HLD) from jawbone end	Nostril-Snout (NS)	Museum Number	Inter-narial (IN)	Eye to Nostril (EN)	Eye Distance (EE)	Inter-orbital (IO)	Tibiafibula Length (TL)	Thigh Length (THL)	Tibiale Fibulare Length (TFL)	Foot Length (FL)	Forelimb Length (FLL)	Hand Length (HL)
Hyperolius	spinigularis	CAS 170002	gular, many spines	Tanzania	m	18.96	6.68	5.69	7	1.07	CAS 170002	1.86	1.86	3.72	2.5	9.27	8.78	5.98	8.95	4.28	6.07
Hyperolius	spinigularis	CAS 170003	gular, many spines	Tanzania	m	17.66	5.97	5.57	6.12	0.76	CAS 170003	1.67	1.62	3.71	2.48	8.72	7.78	5.49	8.11	3.65	5.51
Hyperolius	spinigularis	CAS 170004	gular, many spines	Tanzania	m	19.33	6.95	6.58	7.46	1.09	CAS 170004	2.09	1.69	4.02	2.79	9.48	7.93	5.97	8.4	4.47	5.91
Hyperolius	spinigularis	CAS 170005	gular, many spines	Tanzania	m	18.22	6.25	5.78	6.35	1.01	CAS 170005	1.96	1.51	3.54	2.66	8.58	7.27	5.73	7.31	3.69	4.71
Hyperolius	tanneri	CAS 169947		Tanzania	f	23.67	8.11	6.48	7.78	1.28	CAS 169947	2.23	1.86	4.77	3.2	11.28	10.99	7.29	10.24	4.97	7.18
Hyperolius	tanneri	CAS 169265		Tanzania	m	22.54	7.45	6.45	7.22	1.11	CAS 169265	2.11	1.93	4.74	2.96	10.62	9.97	6.68	10.27	5.03	6.84
Hyperolius	spinigularis	FM 274310	gular, many spines	Tanzania, EU	m						FM 274310
Hyperolius	spinigularis	FM 274311	gular, many spines	Tanzania, EU	m						FM 274311
Hyperolius	spinigularis	FM 274312	gular, many spines	Tanzania, EU	m						FM 274312
Hyperolius	spinigularis	FM 274313		Tanzania, EU	f						FM 274313
Hyperolius	spinigularis	FM 274314	eggs	Tanzania, EU	f						FM 274314
Hyperolius	spinigularis	FM 274320		Tanzania, EU	f						FM 274320
Hyperolius	spinigularis	FM 274321		Tanzania, EU	f						FM 274321
Hyperolius	spinigularis	FM 274322	gular, many spines	Tanzania, EU	m						FM 274322
Hyperolius	spinigularis	FM 274323		Tanzania, EU	f						FM 274323
Hyperolius	spinigularis	FM 274324		Tanzania, EU	f						FM 274324
Hyperolius	spinigularis	MTSN 8238		Tanzania, NG	f						MTSN 8238
Hyperolius	spinigularis	MTSN 8240		Tanzania, NG	f						MTSN 8240
Hyperolius	spinigularis	MTSN 8241		Tanzania, NG	f						MTSN 8241
Hyperolius	spinigularis	MTSN 8247		Tanzania, NG	f						MTSN 8247
Hyperolius	spinigularis	MTSN 8259		Tanzania, NG	f						MTSN 8259
Hyperolius	spinigularis	MTSN 8260		Tanzania, NG	f						MTSN 8260
Hyperolius	spinigularis	MTSN 8265	gular, many spines	Tanzania, NG	m						MTSN 8265
Hyperolius	spinigularis	MTSN 8266		Tanzania, NG	f						MTSN 8266
Hyperolius	spinigularis	MTSN 8267		Tanzania, NG	f						MTSN 8267
Genus	Species	Museum Number	Notes	Country	Sex	SUL	Head Width (HW)	Head Length Diagonal (HLD) corner of mouth	Head Length Diagonal (HLD) from jawbone end	Nostril-Snout (NS)	Museum Number	Inter-narial (IN)	Eye to Nostril (EN)	Eye Distance (EE)	Inter-orbital (IO)	Tibiafibula Length (TL)	Thigh Length (THL)	Tibiale Fibulare Length (TFL)	Foot Length (FL)	Forelimb Length (FLL)	Hand Length (HL)
Hyperolius	spinigularis	MTSN 8271	gular, many spines	Tanzania, NG	m						MTSN 8271
Hyperolius	spinigularis	MTSN 8273	gular, many spines	Tanzania, NG	m						MTSN 8273
Hyperolius	spinigularis	MTSN 8278	gular, many spines	Tanzania, NG	m						MTSN 8278
Hyperolius	spinigularis	FM 274260	gular, many spines	Tanzania, ULU	m						FM 274260
Hyperolius	spinigularis	FM 274259	gular, many spines	Tanzania, ULU	m						FM 274259
Hyperolius	spinigularis	FM 274258		Tanzania, ULU	f						FM 274258
Hyperolius	spinigularis	MTSN 7453		Tanzania, LIV	f						MTSN 7453
Hyperolius	spinigularis	MTSN 7455	gular, many spines	Tanzania, LIV	m						MTSN 7455
Hyperolius	spinigularis	MTSN 7456	gular, many spines	Tanzania, LIV	m						MTSN 7456
Hyperolius	spinigularis	MTSN 7457	gular, many spines	Tanzania, LIV	m						MTSN 7457
Hyperolius	spinigularis	MTSN 7458	gular, many spines	Tanzania, LIV	m						MTSN 7458
Hyperolius	spinigularis	MTSN 7459	gular, many spines	Tanzania, LIV	m						MTSN 7459
Hyperolius	spinigularis	MTSN 7460	gular, many spines	Tanzania, LIV	m						MTSN 7460
Hyperolius	spinigularis	MTSN 7461	gular, many spines	Tanzania, LIV	m						MTSN 7461
Hyperolius	spinigularis	MTSN 7462	gular, many spines	Tanzania, LIV	m						MTSN 7462
Hyperolius	spinigularis	MTSN 7463	gular, many spines	Tanzania, LIV	m						MTSN 7463
Hyperolius	spinigularis	MTSN 7464		Tanzania, LIV	f						MTSN 7464
Hyperolius	spinigularis	MTSN 7465	gular, many spines	Tanzania, LIV	m						MTSN 7465
Hyperolius	spinigularis	MTSN 7466		Tanzania, LIV	f						MTSN 7466
Hyperolius	spinigularis	MTSN 7467	gular, many spines	Tanzania, LIV	m						MTSN 7467
Hyperolius	spinigularis	FM 274893	gular, many spines	MALAWI	m						FM 274893
Hyperolius	spinigularis	FM 274894	gular, many spines	MALAWI	m						FM 274894
Hyperolius	spinigularis	FM 274943		MALAWI	f						FM 274943
Hyperolius	spinigularis	FM 274944		MALAWI	f						FM 274944
Hyperolius	spinigularis	FM 274945	gular, many spines	MALAWI	m						FM 274945
Genus	Species	Museum Number	Notes	Country	Sex	SUL	Head Width (HW)	Head Length Diagonal (HLD) corner of mouth	Head Length Diagonal (HLD) from jawbone end	Nostril-Snout (NS)	Museum Number	Inter-narial (IN)	Eye to Nostril (EN)	Eye Distance (EE)	Inter-orbital (IO)	Tibiafibula Length (TL)	Thigh Length (THL)	Tibiale Fibulare Length (TFL)	Foot Length (FL)	Forelimb Length (FLL)	Hand Length (HL)
Hyperolius	spinigularis	FM 274946	gular, many spines	MALAWI	m						FM 274946
Hyperolius	spinigularis	FM 274947	gular, many spines	MALAWI	m						FM 274947
Hyperolius	spinigularis	FM 274948	gular, many spines	MALAWI	m						FM 274948
Hyperolius	spinigularis	FM 274949	gular, many spines	MALAWI	m						FM 274949
Hyperolius	spinigularis	FM 274950	gular, many spines	MALAWI	m						FM 274950
Hyperolius	spinigularis	BM 1974.295									BM 1974.295
Hyperolius	spinigularis	BM 1974.296									BM 1974.296
Hyperolius	spinigularis	BM 1974.298									BM 1974.298
Hyperolius	spinigularis	BM 1974.299									BM 1974.299
Hyperolius	spinigularis	BM 1974.300									BM 1974.300
Hyperolius	spinigularis	BM 1974.301									BM 1974.301
Hyperolius	spinigularis	BM 1974.302									BM 1974.302
Hyperolius	spinigularis	BM 1974.303									BM 1974.303
Hyperolius	spinigularis	BM 1974.304									BM 1974.304
Hyperolius	spinigularis	BM 1975.774									BM 1975.774
Hyperolius	spinigularis	BM 1975.775									BM 1975.775

## Sheet: ratio
Genus	Species	Country	Collector Number	Sex	Gular Flap: Width	Gular Flap Height
Hyperolius	spinigularis	Tanzania, EU		m	4.8	4.8	1
Hyperolius	spinigularis	Tanzania, EU		m	5.6	5.6	1
Hyperolius	spinigularis	Tanzania, EU		m	4.9	5.3	0.924528
Hyperolius	spinigularis	Tanzania, EU		f
Hyperolius	spinigularis	Tanzania, EU		f
Hyperolius	spinigularis	Tanzania, EU		f
Hyperolius	spinigularis	Tanzania, EU		f
Hyperolius	spinigularis	Tanzania, EU		m	5.4	5.6	0.964286
Hyperolius	spinigularis	Tanzania, EU		f
Hyperolius	spinigularis	Tanzania, EU		f
Hyperolius	spinigularis	Tanzania, NG		f
Hyperolius	spinigularis	Tanzania, NG		f
Hyperolius	spinigularis	Tanzania, NG		f
Hyperolius	spinigularis	Tanzania, NG		f
Hyperolius	spinigularis	Tanzania, NG		f
Hyperolius	spinigularis	Tanzania, NG		f
Hyperolius	spinigularis	Tanzania, NG		m	6.1	6.1	1
Hyperolius	spinigularis	Tanzania, NG		f
Hyperolius	spinigularis	Tanzania, NG		f
Hyperolius	spinigularis	Tanzania, NG		m	5.4	5.5	0.981818
Hyperolius	spinigularis	Tanzania, NG		m	4.8	5.2	0.923077
Hyperolius	spinigularis	Tanzania, NG		m	5.5	5.6	0.982143
Hyperolius	spinigularis	Tanzania, ULU		m	4.5	4.9	0.918367
Hyperolius	spinigularis	Tanzania, ULU		m	4.8	5	0.96
Hyperolius	spinigularis	Tanzania, ULU		f
Hyperolius	spinigularis	Tanzania, LIV		f
Hyperolius	spinigularis	Tanzania, LIV		f
Hyperolius	spinigularis	Tanzania, LIV		m	5.5	4.9	1.12245
Hyperolius	spinigularis	Tanzania, LIV		m
Hyperolius	spinigularis	Tanzania, LIV		m	4.6	4.4	1.04545
Hyperolius	spinigularis	Tanzania, LIV		m	5.6	5.6	1
Hyperolius	spinigularis	Tanzania, LIV		m	5.3	4.8	1.10417
Hyperolius	spinigularis	Tanzania, LIV		m	5.7	5.5	1.03636
Hyperolius	spinigularis	Tanzania, LIV		m	5.8	5.2	1.11538
Hyperolius	spinigularis	Tanzania, LIV		m	5.2	5.1	1.01961
Hyperolius	spinigularis	Tanzania, LIV		m	5.3	5.1	1.03922
Hyperolius	spinigularis	Tanzania, LIV	HOLOTYPE	m	5.3	4.8	1.10417
Hyperolius	spinigularis	Tanzania, LIV		juvenile
Hyperolius	spinigularis	Tanzania, LIV		m	5.2	4.6	1.13043
Hyperolius	spinigularis	MALAWI		m	5.1	3.7	1.37838
Hyperolius	spinigularis	MALAWI		m	4.3	3.6	1.19444
Hyperolius	spinigularis	MALAWI		f
Hyperolius	spinigularis	MALAWI		f
Hyperolius	spinigularis	MALAWI		m	5.2	4.2	1.2381
Hyperolius	spinigularis	MALAWI		m	4.9	3.8	1.28947
Hyperolius	spinigularis	MALAWI		m	5.4	4.4	1.22727
Hyperolius	spinigularis	MALAWI		m	5	3.9	1.28205
Hyperolius	spinigularis	MALAWI		m	5	3.8	1.31579
Hyperolius	spinigularis	MALAWI		m	5.5	4.3	1.27907
Hyperolius	tanneri	Tanzania, WU
Hyperolius	tanneri	Tanzania, WU
Hyperolius	tanneri	Tanzania, WU			5	4.9	1.02041
Hyperolius	minutissimus	Tanzania, UZ			5.8	4.5	1.28889
Hyperolius	minutissimus	Tanzania, UZ		m	6.2	4.4	1.40909
Hyperolius	minutissimus	Tanzania, UZ		m	5.2	4.1	1.26829
Hyperolius	minutissimus	Tanzania, UZ		m	6.1	4.7	1.29787
Hyperolius	minutissimus	Tanzania, UZ		m	6.9	4.9	1.40816
Hyperolius	minutissimus	Tanzania, UZ		m	5.7	4.4	1.29545
Hyperolius	minutissimus	Tanzania, UZ		m	6.3	4.2	1.5
Hyperolius	minutissimus	Tanzania, UZ		m	5.9	4.2	1.40476
Hyperolius	minutissimus	Tanzania, UZ		m	6	4.6	1.30435
Hyperolius	minutissimus	Tanzania, UZ		m	5.9	5.1	1.15686
Hyperolius	minutissimus	Tanzania, UZ		m	5.6	4.4	1.27273
Hyperolius	minutissimus	Tanzania, UZ		m	5.5	3.7	1.48649
Hyperolius	minutissimus	Tanzania, UZ		m	6	4.8	1.25
Hyperolius	spinigularis	Tanzania, EU		m
Hyperolius	spinigularis	Tanzania, EU		m
Hyperolius	spinigularis	Tanzania, EU		m
Hyperolius	spinigularis	Tanzania, EU		m
Hyperolius	spinigularis	Tanzania, EU		m
Hyperolius	spinigularis	Tanzania, EU		m
Hyperolius	spinigularis	Tanzania, EU		m
Hyperolius	spinigularis	Tanzania, EU		m
Hyperolius	spinigularis	Tanzania, EU		m
Hyperolius	spinigularis	MALAWI	PARATYPES	m
Hyperolius	spinigularis	MALAWI	PARATYPES	f
Hyperolius	ukwiva	Rubeho	paratypes	f
Hyperolius	ukwiva	Rubeho	paratypes	f

## Sheet: Sheet3
Genus	Species		Museum Number	Notes	Country	Collector Number
Hyperolius	ukwiva	ukwiva	MTSN 5064		Rubeho	holotype
Sex	SUL	Head Width (HW)	Head Length Diagonal (HLD) corner of mouth	Head Length Diagonal (HLD) from jawbone end	Nostril-Snout (NS)	Inter-narial (IN)
f	28	9.4	7.9	9.3	1.3	2.5
Eye to Nostril (EN)	Eye Distance (EE)	Inter-orbital (IO)	Tibiafibula Length (TL)	Thigh Length (THL)	Tibiale Fibulare Length (TFL)	Foot Length (FL)
2.6	5.3	3.1	13.4	13.5	8.7	12.3
Forelimb Length (FLL)	Hand Length (HL)	Gular Flap: Width	Gular Flap Height
7.2	8.4
